# Supplementary material for: The Intrinsically Disordered Region in the Human STN1 OB-Fold Domain Is Important for Protecting Genome Stability
Source: Biology (Basel). 2021 Sep 28;10(10):977. doi: 10.3390/biology10100977 (PMC8533325; doi:10.3390/biology10100977)
Supplement: Supplementary file 1 [file biology-10-00977-s001.zip]

Archive with 1 entries (1 files):
- biology-1373580-supplementary.pptx
